# Supplementary material for: Global Incidence of Diarrheal Diseases—An Update Using an Interpretable Predictive Model Based on XGBoost and SHAP: A Systematic Analysis
Source: Nutrients. 2024 Sep 23;16(18):3217. doi: 10.3390/nu16183217 (PMC11434730; doi:10.3390/nu16183217)
Supplement: Supplementary file 1 [file nutrients-16-03217-s001.zip]

Archive with 1 entries (1 files):
- nutrients-3193426-supplementary.pdf
